# Supplementary material for: Context-based FISH localization of genomic rearrangements within chromosome 15q11.2q13 duplicons
Source: Mol Cytogenet. 2011 Aug 8;4:15. doi: 10.1186/1755-8166-4-15 (PMC3171312; doi:10.1186/1755-8166-4-15)
Supplement: Additional file 1 — Table S1 - SC and LC primers. Optimized melting temperatures (Tm) and genomic positions (hg18) of the forward and reverse primer pairs. [file 1755-8166-4-15-S1.XLS]

## Sheet: Additional File 1, Table 1_Khan
Probe/Region on 15q11.2-q13	Optimized Tm	PCR Primer Coordinates
		(forward F; reverse R)
Probe 1/Region B and E (BP1/BP3)	62oC	F: 20217343-20217375 (BP1)
		R: 20219283-20219312 (BP1)
		F: 26352554-26352587 (BP3)
		R: 26354464-26354494 (BP3)
		F: 26524751-26524783 (BP3)
		R: 26526661-26526691 (BP3)
Probe 2/Region B and E (BP1/BP3)	70oC	F: 20241611-20241641 (BP1)
		R: 20244451-20244479 (BP1)
		F: 26321705-26321735 (BP3)
		R: 26324513-26324542 (BP3)
		F: 26550044-26550074 (BP3)
		R: 26552852-26552881 (BP3)
Probe 3/Region C (BP1-BP2)	68oC	F: 20405122-20405151
		R: 20406949-20406982
Probe 4/Region C (BP1-BP2)	67oC	F: 20417635-20417667
		R: 20419260-20419289
Probe 5/Region D (BP2)	68oC	F: 21172845-21172875
		R: 21174451-21174481
Probe 6/Region D (BP2)	68oC	F: 21253407-21253440
		R: 21255953-21255983
Probe 7/Region E (BP3)	66oC	F: 26183121-26183152
		R: 26184901-26184932
Probe 8/Region E (BP3)	68oC	F: 26185698-26185728
		R: 26188148-26188178
Probe 9/MAGEL2	65oC	F: 21415138-21415167
		R: 21419201-21419232
Probe 10/Region E (BP3)	67oC	F: 27122231-27122262
		R: 27124255-27124286
